# Supplementary material for: The Effects of Microencapsulation Technology on the Flavor Quality of Zanthoxylum Oil Based on E-Nose, GC–IMS, and GC–MS
Source: Molecules. 2025 Aug 13;30(16):3366. doi: 10.3390/molecules30163366 (PMC12388017; doi:10.3390/molecules30163366)
Supplement: Supplementary file 1 [file molecules-30-03366-s001.zip]

Archive with 1 entries (1 files):
- molecules-3720137-supplementary.pdf
